# Supplementary material for: Genetic variation of naturally growing olive trees in Israel: from abandoned groves to feral and wild?
Source: BMC Plant Biol. 2016 Dec 13;16:261. doi: 10.1186/s12870-016-0947-5 (PMC5154132; doi:10.1186/s12870-016-0947-5)
Supplement: Additional file 2: Table S2. — Raw microsatellite data. The fragment sizes (in base pairs) of the two alleles per individual for each locus are given as a and b (0 represents missing data). (XLSX 38 kb) [file 12870_2016_947_MOESM2_ESM.xlsx]

## Sheet: SSR data
Table S2. Raw microsatellite data. The fragment sizes (in base pairs) of the two alleles per individual for each locus are given as a and b (0 represents missing data).
Population/individual	PA2		EMO90		UDO99-25		DCA03		IASoli26		DCA16		DCA9		DCA18		DCA11		DCA1		UDO11		UDO24		UDO43		GAPU59		Emo03
	a	b	a	b	a	b	a	b	a	b	a	b	a	b	a	b	a	b	a	b	a	b	a	b	a	b	a	b	a	b
IDM	104	104	187	204	146	168	231	235	177	190	121	175	189	195	176	176	146	152	205	213	115	115	173	173	175	227	211	213	209	211
IDM	104	104	187	204	146	168	231	235	177	190	121	175	189	195	176	176	146	152	205	213	115	115	173	173	175	227	211	213	209	211
IDM	104	104	187	204	146	168	231	235	177	190	121	175	189	195	176	176	146	152	205	213	115	115	173	173	175	227	211	213	209	211
IDM	104	104	187	204	146	168	231	235	177	190	121	175	189	195	176	176	146	152	205	213	115	115	173	173	175	227	211	213	209	211
IDM	104	104	187	204	146	168	231	235	177	190	121	175	189	195	176	176	146	152	205	213	115	115	173	173	175	227	211	213	209	211
IDM	107	111	192	195	144	166	244	252	183	188	121	205	171	193	174	186	146	170	205	213	107	109	165	183	175	221	213	217	209	213
IDM	104	104	187	204	146	168	231	235	177	190	121	175	189	195	176	176	146	152	205	213	115	115	173	173	175	227	211	213	209	211
IDM	104	111	183	191	161	168	231	235	183	188	147	152	171	191	174	178	146	170	205	205	111	121	165	183	175	215	211	217	209	213
IDM	104	111	183	191	161	168	231	235	183	188	147	152	171	191	174	178	146	170	205	205	111	121	165	183	175	215	211	217	209	213
IDM	104	111	183	191	161	168	231	235	183	188	147	152	171	191	174	178	146	170	205	205	111	121	165	183	175	217	211	217	209	213
IDM	104	111	183	191	161	168	231	235	183	188	147	152	171	191	174	178	146	170	205	205	111	121	165	183	175	215	211	217	209	213
IDM	104	107	195	195	161	168	231	269	185	185	123	152	193	203	174	174	146	152	205	205	115	121	183	191	217	251	207	226	209	213
IDM	104	111	189	195	166	168	267	267	185	185	199	199	189	193	166	170	152	176	205	207	111	111	181	181	175	201	217	226	209	212
IDM	104	107	195	195	161	168	231	269	185	185	123	152	193	203	174	174	146	152	205	205	115	121	183	191	219	251	207	226	209	213
IDM	104	111	195	198	166	166	231	231	183	185	121	189	173	199	174	174	146	152	205	205	111	121	183	185	175	0	207	217	209	213
IDM	104	111	195	198	166	166	231	231	183	185	121	189	173	199	174	174	146	152	205	205	111	121	183	185	175	0	207	217	209	213
IDM	104	107	185	189	168	168	235	238	185	185	123	123	191	193	166	174	160	176	205	205	111	113	181	185	201	211	226	226	209	213
IDM	104	107	185	191	166	168	238	244	185	185	121	123	189	193	176	176	160	160	205	205	111	113	185	187	175	211	211	226	212	213
IDM	104	107	185	191	166	168	238	244	185	185	121	123	189	193	176	176	160	160	205	205	111	113	185	187	175	211	211	226	212	213
IDM	104	107	185	191	166	168	238	244	185	185	121	123	189	193	176	176	160	160	205	205	111	113	185	187	175	211	211	226	212	213
IDM	107	107	185	187	150	168	231	231	177	185	125	140	171	203	176	176	142	146	205	223	115	115	183	187	163	245	211	217	210	212
IDM	107	107	191	210	150	168	242	244	179	185	125	125	171	189	168	176	144	146	205	205	111	113	165	183	175	255	215	226	212	212
IDM	107	107	192	192	159	168	234	269	179	185	125	195	181	187	170	180	140	150	205	223	111	113	185	185	175	205	217	219	209	212
IDM	111	111	185	195	150	168	235	248	183	185	123	125	171	193	176	176	146	164	205	213	109	113	185	187	211	211	207	217	208	213
IDM	107	107	183	183	166	168	231	234	179	185	121	121	171	207	168	170	140	154	205	219	113	121	165	179	175	175	207	215	211	212
BGR	104	111	183	185	166	168	244	248	185	185	121	123	171	193	174	174	146	160	205	213	109	113	183	185	213	217	207	211	213	213
BGR	104	111	183	185	166	168	244	252	185	185	121	123	171	193	174	174	146	162	205	213	109	113	183	185	211	215	207	211	213	213
BGR	104	111	183	185	166	168	244	248	185	185	121	123	171	193	174	174	146	160	205	213	109	113	183	185	211	217	207	211	213	213
BGR	104	111	183	185	166	168	244	248	185	185	121	123	171	193	174	174	146	160	205	213	109	113	183	185	211	215	207	211	213	213
BGR	104	111	183	185	166	168	244	248	185	185	121	123	171	193	174	174	146	162	205	213	109	113	183	185	211	215	207	211	213	213
BGR	104	111	183	185	166	168	244	248	185	185	121	123	171	193	174	174	146	160	205	213	109	113	183	185	211	217	207	211	213	213
BGR	104	111	183	185	166	168	244	248	185	185	121	123	171	193	174	174	146	160	205	213	109	113	183	185	211	215	207	211	0	0
BGR	0	0	183	185	166	168	244	248	185	185	121	123	171	193	174	174	146	160	205	213	109	113	183	185	211	215	207	211	213	213
BGR	104	111	183	185	166	168	244	248	185	185	121	123	171	193	174	174	146	160	205	213	109	113	183	185	211	217	207	211	213	213
BGR	107	111	183	183	150	168	248	250	185	185	121	121	171	177	168	174	142	160	205	205	113	113	185	185	211	211	207	226	208	213
BGR	104	111	183	185	166	168	244	248	185	185	121	123	171	193	174	174	146	160	205	213	109	113	183	185	211	217	207	211	213	213
BGR	104	111	183	183	166	166	244	244	177	185	121	123	171	193	174	174	146	160	213	213	109	113	167	183	171	211	207	213	213	213
BGR	104	111	183	185	166	168	244	254	185	185	121	123	171	193	174	174	146	160	205	213	109	113	183	185	211	215	207	211	213	213
BGR	104	111	183	185	166	168	248	248	185	185	121	123	171	193	174	174	146	160	205	213	109	113	183	185	211	217	207	211	213	213
BGR	104	111	183	185	166	168	244	248	185	185	121	123	171	193	174	174	146	160	205	213	109	113	183	185	211	217	207	211	213	213
BGR	104	107	185	185	168	168	244	248	185	188	123	123	171	207	176	176	150	160	205	213	113	113	167	183	205	217	211	211	212	213
BGR	104	111	183	185	166	168	244	248	185	185	121	123	171	193	174	174	146	160	205	213	109	113	183	185	213	217	207	211	213	213
BGR	104	111	183	185	166	168	244	248	185	185	121	123	171	193	174	174	146	160	205	213	109	113	183	185	213	217	207	211	213	213
BGR	107	111	185	185	0	0	231	248	185	185	123	189	181	193	174	176	140	146	205	205	113	121	169	185	167	217	211	222	209	213
BGR	107	111	185	212	166	168	231	287	183	185	123	152	175	187	174	186	142	160	205	213	113	113	165	193	0	0	211	215	208	213
BGR	104	111	183	185	166	168	244	248	185	185	121	123	171	193	174	174	146	160	205	213	109	113	183	185	213	217	207	211	213	213
BGR	104	104	185	191	150	168	231	244	185	185	121	148	169	171	170	174	160	174	205	213	107	113	183	185	173	215	207	211	202	213
BGR	104	111	183	185	166	168	244	248	185	185	121	123	171	193	174	174	146	160	205	213	109	113	183	185	211	215	207	211	213	213
BGR	107	111	183	183	161	166	231	287	183	185	121	121	173	175	168	182	142	182	205	213	109	111	167	183	175	219	217	217	205	212
BGR	104	111	183	185	166	168	244	248	185	185	121	123	171	193	174	174	146	160	205	213	109	113	183	185	211	215	207	211	213	213
BGR	107	111	183	195	161	166	231	244	183	185	121	152	193	203	168	174	140	146	205	213	109	121	165	183	175	217	207	217	211	213
BGR	104	104	183	185	166	168	248	248	185	185	121	125	193	215	174	174	146	166	205	205	111	113	183	185	217	219	211	211	213	214
BGR	104	111	183	185	166	168	244	248	185	185	121	123	171	193	174	174	146	162	205	213	109	113	183	185	211	215	207	211	213	213
BGR	104	111	183	185	166	168	244	248	185	185	121	123	171	193	174	174	146	160	205	213	109	113	183	185	213	217	207	211	213	213
NOR	104	111	183	198	154	154	242	242	179	188	132	147	199	203	174	190	146	154	205	205	113	115	167	181	171	207	207	215	210	213
NOR	104	111	183	187	144	168	231	275	185	195	121	152	197	199	176	178	146	146	205	207	111	119	165	183	213	215	217	217	211	212
NOR	104	111	187	198	166	170	231	238	179	183	156	156	191	207	176	190	146	146	205	205	109	115	181	183	193	209	207	217	212	212
NOR	107	111	183	185	166	168	234	248	185	188	121	123	177	193	174	176	142	144	205	213	113	121	183	187	215	230	205	217	208	213
NOR	104	107	183	185	154	161	231	287	185	185	121	146	191	197	168	174	146	150	205	205	109	113	181	185	187	209	207	207	212	213
NOR	107	111	183	192	155	172	240	248	185	185	121	147	195	215	186	190	146	170	205	205	109	111	183	185	171	175	213	217	211	212
NOR	104	107	185	192	168	168	234	248	179	185	121	121	171	171	178	190	146	160	213	213	109	113	183	183	203	211	211	211	207	213
NOR	104	104	195	198	166	166	235	238	179	179	121	159	191	211	178	190	154	170	205	205	111	113	187	187	177	213	211	230	209	212
NOR	104	107	185	192	168	168	234	248	179	185	121	121	171	171	178	190	146	160	213	213	109	113	183	183	203	211	211	211	207	213
NOR	104	111	191	198	166	170	231	231	185	195	123	156	197	197	176	190	146	170	205	219	109	115	183	187	193	251	217	230	209	212
NOR	104	111	183	198	166	168	238	269	179	188	158	158	173	197	176	190	140	170	205	205	111	115	185	187	213	213	230	230	212	213
NOR	104	107	183	189	161	168	231	235	183	185	152	152	193	201	172	180	142	142	205	213	115	121	183	183	175	195	211	217	212	212
NOR	111	111	187	191	155	170	231	289	183	195	123	123	197	197	174	176	142	146	205	205	109	109	181	183	209	251	207	217	211	212
NOR	104	111	183	191	168	168	231	244	0	0	191	195	177	193	174	180	140	146	205	213	111	111	165	183	175	253	207	207	209	210
NOR	111	111	183	198	166	168	244	269	185	188	121	121	197	203	168	176	146	146	205	213	109	109	183	183	219	219	207	207	208	211
NOR	104	111	192	198	161	166	231	238	179	185	155	159	191	197	190	190	152	170	205	219	115	115	181	187	193	213	217	230	209	212
NOR	104	111	183	185	168	168	234	248	185	185	121	121	171	193	174	178	146	182	205	213	113	119	181	185	211	217	207	207	211	213
NOR	107	111	191	212	150	168	234	269	185	185	148	148	173	215	182	190	140	144	205	205	109	111	167	181	211	211	217	226	212	214
NOR	104	111	185	195	150	161	231	248	183	185	125	148	203	215	174	176	150	152	205	205	113	113	165	185	171	175	211	217	209	213
NOR	104	104	183	185	168	168	235	248	185	185	121	123	171	203	174	174	160	180	213	219	109	113	167	185	215	217	207	211	212	213
NOR	104	107	183	183	150	170	235	244	179	185	140	146	203	205	176	186	152	154	205	205	111	121	181	183	171	217	205	207	209	212
NOR	107	111	183	193	168	170	231	244	185	185	121	123	171	171	174	192	148	160	205	205	109	113	183	183	177	211	207	217	211	213
NOR	104	107	183	183	168	168	244	244	185	185	121	125	191	193	176	186	146	178	205	213	113	119	165	167	175	211	207	207	211	212
NOR	101	107	183	204	168	168	242	244	179	179	121	168	191	191	168	176	152	156	205	205	113	113	185	191	171	201	207	207	209	210
NOR	104	111	185	185	166	168	231	248	179	185	121	121	171	217	172	174	142	146	205	205	109	119	181	185	171	211	207	211	212	213
NOR	104	111	185	195	166	166	248	248	172	185	123	152	175	193	176	178	146	152	205	205	113	121	185	185	211	211	211	213	209	213
NOR	107	107	189	191	168	170	235	254	179	179	125	146	209	215	176	176	150	150	205	205	113	113	181	185	171	215	207	217	208	209
NOR	104	111	183	198	161	168	234	244	185	188	146	180	173	195	168	182	148	156	205	205	109	119	183	183	177	177	207	238	207	212
NOR	107	111	187	195	150	168	248	248	177	183	121	147	171	203	174	180	144	146	205	205	113	113	185	189	171	177	207	207	209	214
NOR	107	111	187	192	146	150	244	277	177	179	121	152	171	179	176	180	144	146	205	205	113	113	183	185	211	211	207	217	212	213
NOR	107	111	185	185	166	168	231	248	177	185	121	151	171	203	174	176	148	160	205	205	113	113	183	185	177	215	211	211	208	213
NOR	104	111	191	212	150	159	265	269	177	185	123	123	173	191	178	182	144	174	205	258	109	111	167	185	173	209	207	217	212	212
NOR	104	111	191	212	150	159	265	269	177	185	121	160	173	191	178	182	144	174	205	258	109	111	167	185	173	209	207	217	212	212
NOR	104	111	191	212	150	159	265	269	177	185	121	160	173	191	178	182	144	174	205	258	109	111	167	185	173	209	207	217	212	212
NOR	104	111	191	212	150	159	265	269	177	185	121	160	173	191	178	182	144	174	205	258	109	111	167	185	173	209	207	217	212	212
BOR	104	107	195	195	157	170	242	242	183	185	148	152	187	193	176	190	146	180	207	213	111	121	187	187	171	217	207	217	209	211
BOR	104	107	187	202	168	168	234	287	183	188	148	148	177	193	172	182	146	146	205	213	113	121	183	191	171	175	207	211	209	209
BOR	104	107	185	185	161	168	231	242	185	185	121	148	209	213	176	186	148	154	205	205	111	119	183	187	171	171	207	211	205	212
BOR	107	107	183	183	166	168	231	231	177	185	121	177	187	193	168	182	146	156	205	213	111	121	183	183	171	217	207	215	209	211
BOR	104	107	192	195	166	168	231	244	183	185	125	152	193	211	168	186	140	140	205	213	113	121	165	193	175	181	207	217	210	213
BOR	107	107	185	195	159	161	244	275	183	185	121	147	179	193	174	176	146	148	205	205	109	121	165	181	175	175	217	217	209	213
BOR	107	107	183	187	166	168	231	277	183	185	148	152	177	193	172	182	146	156	205	213	121	121	181	183	175	175	207	207	209	212
BOR	104	107	183	210	166	168	231	232	179	185	121	121	187	193	168	176	146	152	205	213	109	123	183	187	173	175	207	211	204	213
BOR	104	107	183	195	144	161	244	277	183	188	152	157	171	203	168	182	140	140	205	213	115	121	183	183	175	175	217	217	211	212
BOR	104	111	183	195	163	168	231	232	179	185	121	168	185	199	168	176	140	150	213	223	121	123	183	187	173	175	207	211	204	211
BOR	104	107	195	195	161	168	234	244	183	185	121	121	187	193	168	176	146	158	205	213	115	121	165	187	173	217	207	217	211	212
BOR	107	107	185	193	168	172	267	289	0	0	121	157	181	215	176	176	148	170	205	205	119	119	183	187	171	213	209	217	209	212
BOR	107	107	183	183	166	168	231	231	177	185	121	177	187	193	168	182	146	156	205	213	111	121	183	183	171	217	207	215	209	211
BOR	107	107	183	183	166	168	231	231	177	185	121	177	187	193	168	182	146	156	205	213	111	121	183	183	171	217	207	215	209	211
BOR	104	107	187	198	159	168	242	257	179	185	121	147	191	213	186	190	154	154	205	205	109	119	183	183	171	171	211	215	205	210
BOR	107	107	189	198	166	168	261	277	185	185	152	152	175	177	176	186	146	156	205	213	111	119	181	185	171	171	207	207	211	212
BOR	104	107	195	210	166	168	231	234	183	185	151	152	185	203	174	176	140	158	205	213	115	121	183	187	173	217	211	217	204	211
BOR	107	111	183	195	161	166	231	244	183	185	121	152	193	203	168	174	140	146	205	213	109	121	165	183	175	217	207	217	211	213
BOR	104	107	192	198	168	168	231	244	185	185	125	205	193	211	176	186	180	180	205	205	113	113	181	193	177	181	207	217	209	210
BOR	0	0	183	210	161	168	232	244	179	183	152	177	185	203	168	176	146	150	213	223	121	123	165	185	173	217	211	217	211	212
BOR	107	111	183	183	161	172	244	293	185	185	121	121	171	193	172	174	140	148	205	213	119	121	183	183	217	217	207	207	211	211
BOR	104	111	189	195	148	166	242	244	185	185	121	182	185	193	176	176	140	150	207	213	107	109	165	183	199	213	207	217	211	211
BOR	104	107	183	185	159	172	259	273	183	185	121	121	179	197	176	176	150	156	207	219	107	107	181	187	169	199	207	217	209	213
BOR	107	107	183	198	150	168	242	244	185	185	121	121	205	209	168	186	146	156	205	205	121	121	183	185	171	209	207	211	211	212
BOR	104	107	187	195	152	161	231	238	185	185	121	121	181	191	170	182	146	154	205	205	119	121	185	185	217	217	207	215	210	211
BOR	104	111	195	195	166	168	231	232	179	185	121	168	185	193	174	176	140	158	205	213	121	123	165	187	173	175	207	211	204	211
BOR	104	111	183	192	166	172	231	231	185	185	146	152	185	193	168	186	146	172	213	213	109	121	165	185	175	177	207	217	211	213
BOR	104	107	195	195	154	166	231	232	179	183	152	152	187	193	168	176	140	150	213	223	109	123	183	185	173	175	211	217	204	213
BOR	107	107	195	195	144	154	232	235	179	185	121	121	193	207	168	176	150	156	213	223	109	111	183	185	171	175	207	211	204	209
BOR	104	107	198	210	146	168	242	263	179	188	121	148	171	191	174	190	142	154	205	205	119	119	183	183	171	175	207	215	210	214
BOR	104	104	187	202	159	168	242	287	185	188	148	148	177	213	172	186	146	154	205	213	109	113	183	183	171	171	211	211	209	210
BOR	104	111	195	195	161	168	242	244	183	185	132	152	187	193	176	176	146	154	205	213	109	115	165	165	175	199	217	217	209	211
BOR	107	111	183	192	166	168	231	231	185	185	125	152	191	193	174	176	140	140	205	213	109	113	181	183	177	217	207	217	209	213
BOR	104	107	183	195	154	166	234	244	179	185	150	152	187	193	168	176	146	158	205	205	109	115	183	187	173	217	207	211	204	213
BOR	104	107	192	198	168	168	231	244	185	185	125	205	193	211	176	186	180	180	205	205	113	113	181	193	177	181	207	217	209	210
BOR	104	111	183	195	161	168	235	244	183	185	148	152	187	193	174	178	140	190	213	213	109	121	165	191	175	217	211	217	210	213
BOR	107	111	183	195	161	166	231	283	183	201	152	152	175	193	176	176	146	180	205	213	107	121	179	183	171	217	217	238	211	214
BOR	107	111	185	195	166	172	231	267	183	185	121	121	171	193	168	176	146	148	205	213	119	121	183	187	171	175	207	217	211	211
BOR	104	111	183	195	161	168	235	244	183	185	148	152	187	193	174	178	140	190	213	213	109	121	165	191	175	219	211	217	210	213
BOR	104	111	195	195	161	168	231	232	179	185	121	168	185	203	168	176	146	150	205	223	109	123	183	185	175	217	207	207	212	213
BOR	107	107	195	198	161	166	231	244	179	185	121	183	193	203	168	176	140	198	205	205	121	121	165	167	217	217	207	211	209	213
BOR	104	107	193	195	157	161	231	242	179	183	121	121	185	203	168	190	140	150	205	213	111	121	165	183	171	219	213	217	211	211
BOR	104	107	195	210	154	166	232	244	183	185	152	152	185	193	168	176	140	150	205	205	109	115	165	187	173	217	207	217	212	213
BOR	104	107	191	198	168	168	231	244	185	185	125	205	193	211	176	186	140	160	205	205	113	113	181	193	177	181	207	217	209	210
BOR	107	111	183	195	161	166	231	281	183	201	152	152	175	193	176	176	146	180	205	213	107	121	179	183	171	217	217	238	211	214
BOR	107	111	183	183	168	168	250	275	183	185	147	147	179	191	176	176	148	150	205	205	113	113	181	185	169	169	207	211	209	212
BOR	104	107	183	183	168	170	242	279	0	0	121	121	173	191	168	170	148	154	205	205	107	109	167	185	175	217	217	226	213	213
BOR	107	111	185	195	166	172	231	267	183	185	121	121	171	193	168	176	146	148	205	213	119	121	183	187	171	175	207	217	211	211
BOR	107	111	183	195	161	166	231	277	183	201	121	152	175	193	176	176	146	180	205	213	107	121	179	183	171	217	217	238	211	214
BOR	107	111	183	195	161	166	231	244	183	185	121	152	193	203	168	174	140	146	205	213	109	121	165	183	175	217	207	217	211	213
BOR	104	107	192	198	168	168	231	244	185	185	125	205	193	211	176	186	180	180	205	205	113	113	181	193	177	181	207	217	0	0
BOR	104	107	195	198	166	168	231	231	185	185	152	152	191	193	174	186	146	146	205	205	113	121	183	193	175	177	207	207	210	211
BOR	107	111	185	185	0	0	231	248	185	185	121	121	171	193	168	176	146	148	205	213	119	121	183	187	171	175	211	222	211	212
BOR	111	111	183	185	161	168	231	244	185	185	121	123	193	207	174	186	140	156	213	213	113	121	183	183	175	211	207	211	209	211
OFR	107	111	185	195	161	166	244	244	183	185	121	121	193	215	168	176	146	146	205	205	107	121	165	185	217	217	211	217	207	211
OFR	104	111	183	191	166	168	244	267	185	185	121	121	193	203	172	174	146	146	205	213	109	121	183	185	171	211	207	211	213	213
OFR	104	111	185	191	154	168	231	235	179	183	123	125	179	193	174	176	142	148	205	205	113	119	179	185	173	215	215	217	212	213
OFR	104	107	183	185	168	168	242	259	185	185	121	175	187	205	178	178	146	148	205	221	109	115	183	183	165	177	207	240	212	213
OFR	104	111	185	185	168	168	231	244	185	185	121	168	193	193	174	192	146	158	205	205	109	109	183	191	175	215	207	207	210	213
OFR	107	111	183	185	166	166	244	248	185	185	123	152	193	203	174	174	146	160	205	213	109	121	165	185	215	217	207	211	211	213
OFR	104	107	185	185	168	168	231	248	185	185	123	123	185	203	174	176	142	146	205	205	107	121	183	185	173	173	207	211	212	213
OFR	104	111	183	185	168	168	235	244	185	185	121	125	191	193	174	176	146	160	205	213	109	113	185	187	173	215	207	215	213	213
OFR	104	111	183	185	154	159	231	267	183	185	125	132	185	195	174	176	144	150	205	205	121	121	181	187	173	219	207	217	213	213
OFR	104	107	185	192	168	168	231	234	183	188	123	125	177	179	174	174	148	154	205	205	109	119	179	185	173	229	217	217	212	213
OFR	107	107	183	185	166	168	231	248	185	188	121	123	171	203	174	176	160	178	205	205	109	111	187	187	173	221	211	211	210	213
OFR	104	104	185	192	166	168	244	291	185	195	121	123	171	211	174	174	140	160	205	213	113	115	183	187	215	215	207	213	213	213
OFR	104	107	183	185	154	161	244	267	185	185	121	125	175	185	174	176	150	158	205	205	119	121	181	181	173	175	207	217	212	213
OFR	111	111	183	185	166	166	231	244	177	185	121	152	171	193	176	176	146	146	205	258	113	113	183	183	215	217	207	217	211	213
OFR	104	107	183	185	166	168	244	248	185	185	121	132	171	191	174	174	160	164	205	213	109	109	183	183	215	215	207	211	213	214
OFR	104	107	183	185	154	168	231	244	183	185	121	132	171	195	174	174	146	150	205	213	113	121	185	187	217	219	207	217	213	213
OFR	104	107	183	185	154	168	231	248	185	185	121	132	195	209	174	174	144	146	205	205	113	121	185	187	173	211	207	207	212	213
OFR	104	111	183	191	166	166	244	248	179	188	121	121	171	209	174	174	146	160	205	213	113	113	185	185	211	215	211	215	212	213
OFR	104	107	183	185	166	168	244	248	185	188	121	121	171	193	172	174	146	146	205	213	113	115	185	185	211	219	207	211	212	213
OFR	104	111	185	187	166	168	231	248	185	190	123	125	185	193	174	174	146	150	205	219	113	115	185	187	191	215	209	211	210	213
OFR	104	111	185	191	166	166	235	244	179	185	121	125	193	193	174	176	146	160	205	213	113	119	185	187	173	215	211	211	211	213
OFR	107	111	185	185	166	166	235	244	179	185	125	152	193	193	176	176	146	146	205	258	113	113	183	185	173	215	211	217	211	211
OFR	107	111	183	212	161	166	248	261	185	185	123	179	197	207	174	178	140	148	205	205	111	111	165	165	211	215	207	215	212	214
OFR	111	111	185	191	166	168	235	248	179	185	121	125	193	209	174	176	142	160	205	205	113	113	185	187	173	215	211	215	208	213
OFR	104	107	183	185	166	168	244	248	185	188	121	121	171	209	172	174	146	146	205	213	113	115	185	185	211	219	207	211	212	213
OFR	104	107	183	185	166	168	244	248	185	188	121	121	171	209	172	174	146	146	205	213	113	115	185	185	211	219	207	211	212	213
OFR	111	111	183	185	166	166	231	244	177	185	121	152	171	193	176	176	146	146	205	258	113	113	183	183	215	217	207	217	211	213
OFR	104	104	183	183	154	168	231	244	185	188	121	132	185	209	172	174	144	146	205	205	113	119	181	185	173	219	207	211	213	213
OFR	104	111	185	195	161	166	244	246	185	185	121	121	171	177	174	178	140	146	205	215	111	121	165	191	175	211	207	211	211	215
OFR	104	107	183	185	166	168	244	248	185	188	121	121	171	209	172	174	146	146	205	213	113	115	185	185	211	219	207	211	212	213
OFR	104	104	185	195	168	168	231	248	183	185	121	121	191	193	174	174	140	160	213	221	111	113	165	183	171	211	211	217	213	213
OFR	107	111	183	195	161	166	231	244	183	185	121	152	191	193	168	174	140	146	205	213	109	121	165	183	175	217	207	217	211	213
OFR	104	111	185	195	161	166	244	246	185	185	121	121	171	177	174	178	140	146	205	215	111	121	165	191	175	211	207	211	211	215
OFR	104	111	183	185	142	168	235	248	181	185	121	121	171	193	168	176	156	158	205	213	119	119	185	189	173	215	207	211	208	213
OFR	104	111	183	185	166	168	244	248	185	185	121	123	171	193	174	174	146	160	205	213	109	113	183	185	211	215	207	211	213	213
OFR	104	111	183	185	166	168	244	248	185	185	121	123	171	193	174	174	146	160	205	213	109	113	183	185	211	215	207	211	213	213
OFR	107	111	183	195	161	166	231	244	183	185	121	152	193	203	168	174	140	146	205	213	109	121	165	183	175	217	207	217	211	213
OFR	104	111	185	191	142	168	248	267	185	185	125	125	171	203	168	188	140	140	213	213	109	113	165	185	211	221	207	211	212	213
OFR	104	104	185	185	168	168	248	248	185	188	121	121	171	171	172	174	146	146	213	213	109	115	185	185	215	215	207	211	212	213
ZUR	104	111	183	185	166	168	244	248	185	185	121	123	171	193	174	174	146	160	205	213	109	113	183	185	211	215	207	211	213	213
ZUR	104	111	183	185	166	168	244	248	185	185	121	123	171	193	174	174	146	162	205	213	109	113	183	185	211	215	207	211	213	213
ZUR	104	111	183	185	166	168	244	248	185	185	121	123	171	193	174	174	146	160	205	213	109	113	183	185	211	217	207	211	213	213
ZUR	107	111	183	195	161	166	231	244	183	185	121	152	193	203	166	174	140	146	205	213	109	121	165	183	175	217	207	217	211	213
ZUR	107	111	185	195	159	166	231	234	172	185	121	121	173	203	174	180	142	146	205	205	109	119	165	183	175	193	207	207	209	213
ZUR	107	111	185	195	159	166	231	234	172	185	121	121	173	203	174	180	142	146	205	205	109	119	165	183	175	193	207	207	209	213
ZUR	104	111	183	185	166	168	244	248	185	185	121	123	171	193	174	174	146	160	205	213	109	113	183	185	211	215	207	211	213	213
ZUR	104	111	183	185	166	168	244	248	185	185	121	123	171	193	174	174	146	160	205	213	109	113	183	185	211	217	207	211	213	213
ZUR	104	111	183	185	166	168	244	248	185	185	121	123	171	193	174	174	146	160	205	213	109	113	183	185	209	217	207	211	213	213
ZUR	104	111	183	185	166	168	244	248	185	185	121	123	171	193	174	174	146	156	205	213	109	113	183	185	211	215	207	211	213	213
ZUR	104	111	183	185	166	168	244	248	185	185	121	123	171	193	174	174	146	160	205	213	109	113	183	185	211	217	207	211	213	213
ZUR	104	111	183	185	166	168	244	248	185	185	121	123	171	193	174	174	146	160	205	213	109	113	183	185	211	217	207	211	213	213
ZUR	104	111	183	185	166	168	244	248	185	185	121	123	171	197	174	174	146	160	205	213	109	113	183	185	211	215	207	211	213	213
ZUR	104	111	183	185	166	168	244	248	185	185	121	123	171	193	174	174	146	160	205	213	109	113	183	185	211	217	207	211	213	213
ZUR	104	111	183	185	166	168	244	248	185	185	121	123	171	193	174	174	146	160	205	213	109	113	183	185	211	217	207	211	213	213
ZUR	104	111	183	185	166	168	244	248	185	185	121	123	171	193	174	174	146	160	205	213	109	113	183	185	211	217	207	211	213	213
ZUR	104	111	183	185	166	168	244	248	185	185	121	123	171	193	174	174	146	160	205	213	109	113	183	185	211	217	207	211	213	213
ZUR	104	111	183	185	166	168	244	248	185	185	121	123	171	197	174	174	146	160	205	213	109	113	183	185	211	215	207	211	213	213
ZUR	104	111	183	185	166	168	244	248	185	185	121	123	171	193	174	174	146	160	205	213	109	113	183	185	211	215	207	211	213	213
ZUR	104	111	183	185	166	168	244	248	185	185	121	123	171	193	174	174	146	160	205	213	109	113	183	185	211	217	207	211	213	213
ZUR	104	111	183	185	166	168	244	248	185	185	121	123	171	193	174	174	146	162	205	213	109	113	183	185	211	215	207	211	213	213
ZUR	104	111	183	185	166	168	244	248	185	185	121	123	171	193	174	174	146	160	205	213	109	113	183	185	211	215	207	211	213	213
ZUR	104	111	183	185	166	168	244	248	185	185	121	123	171	193	174	174	146	160	205	213	109	113	183	185	211	217	207	211	213	213
