# Supplementary material for: Genetic variation of naturally growing olive trees in Israel: from abandoned groves to feral and wild?
Source: BMC Plant Biol. 2016 Dec 13;16:261. doi: 10.1186/s12870-016-0947-5 (PMC5154132; doi:10.1186/s12870-016-0947-5)
Supplement: Additional file 3: Table S3. — Number of olive trees assigned to different multi-locus lineages (MLLs). (XLSX 18 kb) [file 12870_2016_947_MOESM3_ESM.xlsx]

## Sheet: Sheet1
Table S3. Number of olive trees assigned to different multi-locus lineages (MLLs).
MLL	IDM	ZUR	NOR	BOR	OFR	BGR	Suckers	Scions
1		20			2	20	65	260
2							1	1
3							3	1
4							3	1
5							2	1
6							1	1
7		1		2	2	1	69	11
8							1	1
9							2	1
10								1
11								2
12							1	1
13							1	1
14							1	1
15							1	1
16							1	1
17							1	1
18							1	1
19							1
20							1
21							1
22							1
23							1
24							2
25							1
26							1
27							1
28							1
29							1
30							1
31							1
32							1
33							1
34							1
35							1
36							1
37							1
38							1
39							1
40							1
41							1
42							1
43							1
44							1
45							1
46							1
47							1
48							1
49							1
50							1
51							1
52							1
53							1
54							1
55							1
56							1
57							1
58							1
59							1
60							1
61							1
62							1
63							1
64							1
65							1
66							2
67							1
68							1
69							1
70							1
71							1
72							1
73							1
74							1
75							1
76							1
77							1
78							1
79							1
80							1
81							1
82							1
83							1
84							1
85							1
86							1
87							1
88							1
89							1
90							1
91							1
92							1
93							1
94							1
95							1
96							1
97							1
98							1
99							1
100							1
101							1
102							1
103							1
104							1
105							1
106							1
107							1
108							1
109							1
110							1
111							1
112							1
113							1
114							1
115							1
116							1
117							1
118							1
119							1
120							1
121							1
122							1
123							1
124							1
125							1
126							1
127							1
128							1
129							1
130							1
131							1
132							1
133							1
134							1
135							1
136							1
137							1
138							1
139							1
140							1
141							1
142							1
143							1
144	6
145	1
146	4
147	2
148	1
149	2
150	1
151	3
152	1
153	1
154	1
155	1
156	1
157					1
158					1
159					1
160					1
161					1
162					1
163					1
164					1
165					1
166					1
167					1
168					1
169					1
170					2
171					1
172					1
173					1
174					1
175					4
176					1
177					1
178					1
179					1
180					1
181					1
182					2
183					1
184					1
185					1
186					1
187			1
188			1
189			1
190			1
191			1
192			1
193			2
194			1
195			1
196			1
197			1
198			1
199			1
200			1
201			1
202			1
203			1
204			1
205			1
206			1
207			1
208			1
209			1
210			1
211			1
212			1
213			1
214			1
215			1
216			1
217			4
218				1
219				1
220				1
221				3
222				1
223				1
224				1
225				1
226				1
227				1
228				1
229				1
230				1
231				1
232				1
233				4
234				1
235				1
236				1
237				1
238				1
239				1
240				1
241				1
242				1
243				1
244				1
245				1
246				1
247				1
248				1
249				2
250				3
251				2
252				1
253				1
254				1
255				1
256				1
257				1
258				1
259				1
260				1
261						1
262						1
263						1
264						1
265						1
266						1
267						1
268						1
269		2
